# Supplementary material for: The Proton-Sensing G-Protein Coupled Receptor GPR4 Promotes Angiogenesis in Head and Neck Cancer
Source: PLoS One. 2016 Apr 14;11(4):e0152789. doi: 10.1371/journal.pone.0152789 (PMC4831743; doi:10.1371/journal.pone.0152789)
Supplement: S1 File — (XLSX) [file pone.0152789.s006.xlsx]

## Sheet: Desecription of data set
This is a data set for a study of angiogenesis of head and neck cancer.
The data is provided by Zhigang Huang ent_zhignaghuang@sina.com.

## Sheet: Description of variables
Variable name	Variable description
FaDu	Wild type FaDu cells
Ad-Null-FaDu	FaDu cells infected by blank recombinant adenovirus
Ad-GPR4-FaDu	FaDu cells infected by recombinant adenovirus expressing GPR4
Ad-GPR4-FaDu+SB	Ad-GPR4-FaDu cells incubated with SB203580
Tca8113	Wild type Tca8113 cells
Ad-Null-Tca8113	Tca8113 cells infected by blank recombinant adenovirus
Ad-GPR4-Tca8113	Tca8113 cells infected by recombinant adenovirus expressing GPR4
Ad-GPR4-Tca8113+SB	Ad-GPR4-Tca8113 cells incubated with SB203580
Anti-IL6	CM added neutralizing antibody of IL6
Anti-IL8	CM added neutralizing antibody of IL8
Anti-VEGFA	CM added neutralizing antibody of VEGFA
Anti-IgG	CM added isotype IgG antibody
Case	Patient code
SGC	supraglottic cancer
GC	glottic cancer
HPC	hypopharyngeal cancer
CT	cancer tissue
PCT	peri-cancer tissue
IOD	integrated optical density

## Sheet: Data1
		FaDu	Ad-Null-FaDu	Ad-GPR4-FaDu	Ad-GPR4-FaDu+SB	Tca8113	Ad-Null-Tca8113	Ad-GPR4-Tca8113	Ad-GPR4-Tca8113+SB
Relative mRNA expression of GPR4	pH7.4	1	1.29954	306176		1	2.8206	2519.64
		1	3.91225	259612		1	0.632878	1175.45
		1	1.31859	215302		1	0.314471	1978.24
	pH6.5	1	1.67365	124346		1	3.67565	1099.02
		1	1.5252	175243		1	3.13834	4141.68
		1	1.44393	155225		1	0.378929	3117.12
	pH5.9	1	0.468136	760190		1	0.0374991	1075.66
		1	0.522318	365117		1	0.292803	1843.2
		1	0.389043	259792		1	21.2001	2734.38
Relative mRNA expression of IL6	pH7.4	1	0.670356	0.642603		1	0.0925258	0.88454
		1	0.57995	0.0953251		1	0.273763	2.63171
		1	0.743807	0.392292		1	0.25685	1.66671
	pH6.5	1	1.61105	1.13367		1	0.590906	1.71356
		1	1.78509	3.54307		1	0.853818	2.10235
		1	1.92519	1.77154		1	0.849685	1.97931
	pH5.9	1	1.99861	86.6423	5.88075	1	4.81989	218.881	61.0534
		1	1.21251	44.6009	2.82255	1	5.19096	160.563	65.9363
		1	3.05252	72.2537	9.07564	1	4.47845	204.364	38.7735
Relative mRNA expression of IL8	pH7.4	1	1.02172	1.01466		1	1.28521	0.60794
		1	0.014249	0.1704		1	1.43197	2.03355
		1	0.0106058	0.203909		1	1.428	1.72668
	pH6.5	1	1.2544	1.27721		1	2.73587	3.16674
		1	0.908778	0.981459		1	4.83327	5.48693
		1	1.15429	0.762072		1	3.43426	5.51744
	pH5.9	1	1.10038	92.6038	4.15832	1	0.273953	7.58422	0.888843
		1	0.506277	98.0197	1.07029	1	0.378404	9.34374	1.15109
		1	3.3311	164.735	7.87893	1	0.251042	10.2319	0.929805
Relative mRNA expression of VEGFA	pH7.4	1	1.02669	1.74957		1	0.568015	0.694478
		1	1.27191	1.02527		1	1.0203	0.68968
		1	2.16745	2.18404		1	0.898132	1.32042
	pH6.5	1	0.86814	1.09051		1	2.64634	1.18921
		1	0.573156	1.44293		1	1.09126	2.6666
		1	0.383687	1.30405		1	1.03814	2.01531
	pH5.9	1	0.899378	7.88986	1.95477	1	0.655197	8.08922	2.10818
		1	0.672684	7.84623	1.08373	1	0.42396	4.26634	0.874785
		1	1.98756	21.7358	2.75681	1	0.373712	5.24885	1.2201
Concentration of IL6 (pg/ml)	pH7.4	54.2291	65.6471	42.8924		14.6076	12.407	12.9308
		38.4202	34.0239	30.7559		17.8715	14.0323	18.5404
		49.1859	45.2155	55.7947		12.3623	9.22073	11.3439
	pH6.5	63.0636	65.9479	67.2321		19.914	19.3316	20.1315
		50.4236	47.9818	50.1074		15.793	16.4575	16.6805
		45.956	41.8953	50.0849		25.3834	22.6359	25.7244
	pH5.9	62.8162	67.0582	168.91	111.05	14.1661	14.5479	153.154	56.1231
		74.6939	68.5288	173.866	129.198	17.0186	11.8132	203.407	47.472
		48.2249	51.188	174.034	112.528	22.5839	19.0273	213.825	33.5353
Concentration of IL8 (pg/ml)	pH7.4	458.756	404.012	416.069		34.5233	37.8731	39.6858
		653.638	563.413	567.449		45.1612	44.8992	37.6147
		345.441	368.914	387.718		56.0131	52.5491	58.6923
	pH6.5	275.719	293.722	303.575		48.5789	52.0181	56.8155
		536.33	447.128	554.036		62.7351	65.1744	72.2794
		376.322	384.564	427.834		42.8078	36.8401	42.5469
	pH5.9	285.885	366.189	3076.09	617.527	45.643	46.5373	683.76	156.076
		225.349	211.25	2308.77	353.599	28.0775	36.1258	659.902	122.002
		370.194	422.452	3437.97	352.941	41.6376	71.9382	597.324	78.0865
Concentration of VEGFA (pg/ml)	pH7.4	60.835	65.9774	69.079		43.6025	30.687	44.6054
		70.1155	90.0657	77.9326		49.6401	48.1262	63.9164
		91.6614	87.9428	107.243		69.5971	65.4617	50.1455
	pH6.5	96.4667	86.8834	100.761		53.6922	45.6096	48.6305
		123.659	111.591	131.981		70.1155	74.2752	77.9326
		85.8253	82.6591	83.7132		44.6054	45.1073	52.6771
	pH5.9	102.975	94.1216	360.933	148.834	66.8772	84.77	119.164	84.2236
		140.784	111.336	435.22	109.101	86.4109	81.4954	96.306	70.6486
		73.3666	145.377	419.283	96.8809	70.6486	73.3504	99.6234	81.4954
Tube length (pixels)	pH7.4		363	276			44	123
			474	473			42	158
			538	526			81	175
			664	551			102	184
			755	664			156	214
			1109	1064			183	477
	pH6.5		463	307			23	223
			537	480			56	285
			621	607			76	369
			641	637			84	406
			862	652			172	471
			1057	1089			182	493
	pH5.9		514	1360			34	1151
			559	1429			37	1407
			601	1551			77	1414
			621	1588			87	1417
			778	1761			107	1475
			1088	1814			232	1559
	Anti-IL6			673				337
				1023				567
				1088				839
				1142				880
				1146				883
				1241				1066
	Anti-IL8			883				613
				895				624
				1254				652
				1257				862
				1259				898
				1335				1174
	Anti-VEGFA			684				232
				705				329
				970				379
				1059				389
				1183				395
				1193				508
	Anti-IgG			1374				1068
				1456				1363
				1540				1384
				1613				1476
				1688				1559
				1774				1745
Vascular area/CAM area(%)	pH7.4		9.7294	10.9854			12.0866	12.6131
			8.02628	13.3562			6.07868	6.79895
			10.3638	8.79061			10.6625	9.92014
			10.9688	12.0582			12.5257	12.7704
			10.6219	10.5696			10.4797	10.2594
	pH6.5		8.25638	9.71569			11.4082	14.0974
			12.4151	13.4471			10.6363	15.8216
			7.15478	13.209			12.1649	8.89825
			8.75037	8.28151			8.63443	12.6873
			9.62199	10.117			9.14691	10.3287
	pH5.9		10.1059	11.6964			11.6964	17.7123
			7.14505	19.5608			19.5608	12.3095
			7.14505	16.5916			16.5916	22.6912
			9.41813	17.2147			17.2147	21.6964
			8.49684	14.979			14.979	22.6912

## Sheet: Data2
Data of the SCCHN samples and corresponding GPR4 expression in IHC.
Case	Gender	Age	Clinical and pathological diagnosis	TNM staging	Differentiation	IOD of CT	IOD of PCT
1	M	59	SGC	T2N0M0	High	352568	255943
2	M	74	GC	T2N0M0	Moderate	396264	173285
3	M	67	GC	T3N2M0	High	249690	197848
4	M	47	GC	T4N0M0	Moderate	340096	307834
5	M	78	GC	T3N0M0	Moderate	379242	279154
6	M	66	HPC	T2N2M0	Moderate	489211	219239
7	M	57	HPC	T3N1M0	Moderate	275309	245821
8	M	50	HPC	T3N2M0	Low	379145	134424
9	M	69	HPC	T3N1M0	Low	306495	153739
10	M	71	HPC	T2N1M0	Moderate	313587	350466
11	M	61	HPC	T2N1M0	Low	273720	109265
12	M	56	HPC	T3N2M0	Moderate	357453	222803
